# Supplementary material for: Vestibulo-Ocular Reflex Results in Patients with Intralabyrinthine Schwannomas: Case Series with a Literature Review
Source: Diagnostics (Basel). 2025 Aug 20;15(16):2093. doi: 10.3390/diagnostics15162093 (PMC12385418; doi:10.3390/diagnostics15162093)
Supplement: Supplementary file 1 [file diagnostics-15-02093-s001.zip]

Archive with 1 entries (1 files):
- diagnostics-3773897-supplementary.pdf
